# Supplementary material for: Exploring Metabolic Shifts in Kidney Cancer and Non-Cancer Cells Under Pro- and Anti-Apoptotic Treatments Using NMR Metabolomics
Source: Cells. 2025 Mar 2;14(5):367. doi: 10.3390/cells14050367 (PMC11899725; doi:10.3390/cells14050367)
Supplement: Supplementary file 1 [file cells-14-00367-s001.zip]

Archive with 1 entries (1 files):
- cells-3467306-supplementary.pdf
